# Supplementary material for: Economic and health impact modelling of a whole genome sequencing-led intervention strategy for bacterial healthcare-associated infections for England and for the USA
Source: Microb Genom. 2023 Aug 9;9(8):mgen001087. doi: 10.1099/mgen.0.001087 (PMC10483413; doi:10.1099/mgen.0.001087)
Supplement: Supplementary material 1 [file mgen-9-1087-s001.xlsx]

## Sheet: Supplementary Table 1
		Supplementary Table 1
		Organism/infection type	Prevalence of resistant infections and specific species among HAI (England)	Estimated HAIs (England)	Source	Prevalence of resistant infections and specific species among individual HAI (USA)	Estimated HAIs (USA)	Source	Mortality rate from total HAI (England)	Estimated death from HAI (England)	Source	Mortality rate of HAI (USA)	Estimated death from HAI (USA)	Source
		Staphylococcus aureus
		MSSA infection	0.825	82536	[2]	0.236	47689	[2]	0.01009	1009	[22]	0.085	17176	[18]
		MRSA infection	0.144	14406	[2]	0.144	29099	[2]
		MSSA bacteraemia (Invasive for the USA)	0.028	2801	[1]	0.36	72746*	[18]
		MRSA bacteraemia (Invasive for the USA)	0.003	300	[1]	0.26	52539*	[18]
		Stenotrophomonas maltophilia
		S. maltophilia infection	0.832	1533	[6]	0.832	3096	[6]	0.02	37	[6]	0.02	74	[6]
		S. maltophilia resistant infection	0.06	111	[5]	0.06	223	[5]
		S. maltophilia sensitive bacteraemia/bloodstream inefection	0.1	184	[3]	0.1	372	[19]
		S. maltophilia resistant bacteraemia/bloodstream inefection	0.008	15	[3]	0.008	30	[19]
		Escherichia coli
		E. coli infection	0.7	51461	[2]	0.847	125771	[2]	0.0198	1456	[22]	0.009	1336	[28]
		E. coli resistant infection	0.06	4411	[2]	0.06	8909	[2]
		E. coli sensitive bacteraemia/bloodstream inefection	0.19	13968	[4]	0.08	11879	[20]
		E. coli ESBL bacteraemia/bloodstream inefection	0.045	3308	[4]	0.011	1633	[20]
		E. coli CPE bateraemia/bloodstream inefection	0.005	368	[4]	0.002	297	[20]
		Enterococcus species
		Enterococcus species infections	0.558	34425	[7]	0.494	61558	[2]	0.0203	1252	[23]	0.0203	2530	[23]
		E. faecium vancomycin resistant (VRE)	0.378	23320	[2]	0.378	47103	[2]
		E. faecium sensitive bacteraemia/bloodstream inefection	0.03	1851	[8]	0.06	7477	[20]
		E. faecalis sensitive bacteraemia/bloodstream inefection	0.03	1851	[8]	0.06	7477	[20]
		E. faecium VRE bacteraemia/bloodstream inefection	0.004	247	[8]	0.008	997	[20]
		Klebsiella species
		Klebsiella species infection	0.80455	46953	[2]	0.868	102316	[2]	0.0169	986	[22]	0.0195	2299	[29]
		Klebsiella species resistant infection	0.041	2393	[2]	0.041	4833	[2]
		Klebsiella species sensitive bacteraemia/bloodstream inefection	0.04	2334	[9,10]	0.02	2358	[20]
		Klebsiella species CPE bacteraemia/bloodstream inefection	0.0045	263	[9,10]	0.003	354	[20]
		Klebsiella pneumoniae bacteraemia/bloodstream inefection	0.0976	5696	[9,10]	0.06	7073	[20]
		Klebsiella pneumoniae CPE bacteraemia/bloodstream inefection	0.01235	721	[9,10]	0.008	943	[20]
		Enterobacter species
		Enterobacter species infection	0.884	14209	[2]	0.729	23668	[2]	0.0183	294	[24]	0.05	1623	[24]
		Enterobacter species resistant infection	0.041	659	[2]	0.041	1331	[2]
		Enterobacter species sensitive bacteraemia/bloodstream inefection	0.06	964	[11]	0.17	5519	[20]
		Enterobacter species CPE bacteraemia/bloodstream inefection	0.015	241	[11]	0.06	1948	[20]
		Clostridiodes difficile
		C. difficile infection	0.05	41685	[12]	0.1	168394	[21]	0.009	375	[22]	0.015	2526	[21]
		Acinetobacter species
		Acinetobacter species infection	0.918	8419	[2]	0.918	15745	[2]	0.014	128	[25]	0.05	926	[30]
		Acinetobacter species resistant infection	0.032	292	[2]	0.032	593	[2]
		Acinetobacter species sensitive bacteraemia/bloodstream inefection	0.025	229	[13]	0.025	1111	[20]
		Acinetobacter baumanii sensitive bacteraemia/bloodstream inefection	0.01	92	[13]	0.01	445	[20]
		Acinetobacter Iwoffi sensitive bacteraemia/bloodstream inefection	0.015	138	[13]	0.015	630	[20]
		Pseudomonas species
		Pseudomonas species infection (mainly Ps. aeruginosa)	0.449	3743	[15]	0.449	37384	[15]	0.045	375	[22]	0.03	1516	[31]
		Pseudomonas species resistant infection	0.02	167	[3,14]	0.02	4041	[3]
		Pseudomonas species sensitive bacteraemia/bloodstream inefection	0.115	959	[3,14]	0.115	1010	[20]
		Pseudomonas aeruginosa sensitive bacteraemia/bloodstream inefection	0.39	3251	[3,14]	0.39	7578	[20]
		Pseudomonas aeruginosa resistant bacteraemia/bloodstream inefection	0.026	217	[3,14]	0.026	505	[20]
		Citrobacter species
		Citrobacter species infection	0.973	13790	[16]	0.973	27854	[16]	0.0048	68	[26]	0.0048	137	[26]
		Citrobacter koseri sensitive bacteraemia/bloodstream inefection	0.015	213	[11]	0.015	429	[11]
		Citrobacter freundii sensitive bacteraemia/bloodstream inefection	0.01	142	[11]	0.01	286	[11]
		Citrobacter species sensitive bacteraemia/bloodstream inefection	0.002	28	[11]	0.002	57	[11]
		Serratia species
		Serratia species infection	0.895	7462	[17]	0.895	12798	[17]	0.011	92	[27]	0.042	707	[27]
		Serratia species resistant infection	0.06	500	[11]	0.06	1010	[11]
		Serratia species sensitive bacteraemia/bloodstream inefection	0.005	42	[11]	0.005	505	[20]
		Serratia marcescens sensitive bacteraemia/bloodstream inefection	0.04	333	[11]	0.04	2526	[20]
		References

## Sheet: England Model
	Location			Population	Hospital admissions/inpatients as a percentage of population			Health care professionals (HCP)	Percentage of HCP developing Healthcare Associated Infections's (HAI)		Health care professionals Hospital associated infections	Hospital Associated Infections (Specialist hospitals)		Hospitals in England (Approx)
	England, United Kingdom			55980000	0.2465			810000	0.0172		13932	167068		1648
		Hospital admissions/inpatients		Prevalence of all hospitalisations with HAI	HAI prevalance among admissions
		13799070		833696	0.0473
	Without WGS	Staphylococcus aureus	Stenotrophomonas maltophilia	Escherichia coli	Enterococcus spp.	Klebsiella spp.	Enterobacter spp.	Acinetobacter spp.	Clostridioides difficile	Pseudomonas spp.	Citrobacter spp.	Serratia spp.	Total
	Pathogen Group/Species	Staphylococcus aureus	Stenotrophomonas maltophilia	Escherichia coli	Enterococcus spp.	Klebsiella spp.	Enterobacter spp.	Acinetobacter spp.	Clostridioides difficile	Pseudomonas spp.	Citrobacter spp.	Serratia spp.	Total
	Infection rate by species/Pathogen group	0.12	0.00221	0.08818	0.074	0.07	0.01928	0.011	0.05	0.01	0.017	0.01	0.47167
	Number of Infections's from Species/Pathogen group	100044	1842.47	73515.3	61693.5	58358.7	16073.7	9170.66	41684.8	8336.96	14172.8	8336.96	393229
	Colonizations from resistant organisms : infections	0.4	0	0.21	0.24	0.1	0.05	0.08	0	0	0	0
	Infections and bacteraemia infections	100044	1842.47	73515.3	61693.5	58358.7	16073.7	9170.66	41684.8	8336.96	14172.8	8336.96	393229
	Total number of colonizations from resistant organisms	40017.4	0	15438.2	14806.4	5835.87	803.683	733.652	0	0	0	0	77635.3
	CPE/CRAB : Colonizations from resistant organisms	0	0	0.2	0	0.2	0.2	0.2	0	0	0	0
	Colonizations from CPE and CRAB	0	0	3087.64	0	1167.17	160.737	146.73	0	0	0	0	4562.28
	Total number of infections and resistant colonizations	140061	1842.47	88953.5	76499.9	64194.6	16877.3	9904.31	41684.8	8336.96	14172.8	8336.96	470865
	Without WGS	Staphylococcus aureus	Stenotrophomonas maltophilia	Escherichia coli	Enterococcus spp.	Klebsiella spp.	Enterobacter spp.	Acinetobacter spp.	Clostridioides difficile	Pseudomonas spp.	Citrobacter spp.	Serratia spp.	Total
	Death rate %	0.01009	0.02	0.0198	0.0203	0.0169	0.0183	0.014	0.009	0.045	0.0048	0.011
	Death	1009.44	36.8494	1455.6	1252.38	986.262	294.148	128.389	375.163	375.163	68.0296	91.7066	6073.13
	Infection breakdown without WGS									Infection breakdown with WGS
	Organism	Staphylococcus aureus								Organism	Staphylococcus aureus
	Infection breakdown	MSSA infection	MRSA infection	MSSA (Bacteraemia)	MRSA (Bacteraemia)	Total				Infection breakdown	MSSA infection	MRSA infection	MSSA (Bacteraemia)	MRSA (Bacteraemia)	Total
	Percentages	0.825	0.144	0.028	0.003	1				Percentages	0.825	0.144	0.028	0.003	1
	Total number of patients infected (Without WGS)	82535.9	14406.3	2801.22	300.131	100044				Total number of patients infected (With WGS)	73655	12856.2	2499.81	267.837	89278.8
	Organism	Stenotrophomonas maltophilia								Organism	Stenotrophomonas maltophilia
	Infection breakdown	Stenotrophomonas maltophilia (infection)	Stenotrophomonas maltophilia (Resistant infection)	Stenotrophomonas maltophilia (Susceptible Bacteraemia)	Stenotrophomonas maltophilia (Resistant Bacteraemia)	Total				Infection breakdown	Stenotrophomonas maltophilia (infection)	Stenotrophomonas maltophilia (Resistant infection)	Stenotrophomonas maltophilia (Susceptible Bacteraemia)	Stenotrophomonas maltophilia (Resistant Bacteraemia)	Total
	Percentages	0.832	0.06	0.1	0.008	1				Percentages	0.832	0.06	0.1	0.008	1
	Total number of patients infected (Without WGS)	1532.93	110.548	184.247	14.7397	1842.47				Total number of patients infected (With WGS)	1388.22	100.112	166.854	13.3483	1668.54
	Organism	Escherichia coli								Organism	Escherichia coli
	Infection breakdown	E. coli infection (Susceptible)	E. coli infection (Resistant)	E. coli Bacteraemia	Bacteraemia (ESBL)	Bacteraemia (CPE)	Total			Infection breakdown	E. coli infection (Susceptible)	E. coli infection (Resistant)	E. coli Bacteraemia	Bacteraemia (ESBL)	Bacteraemia (CPE)	Total
	Percentages	0.7	0.06	0.19	0.045	0.005	1			Percentages	0.7	0.06	0.19	0.045	0.005	1
	Total number of patients infected (Without WGS)	51460.7	4410.92	13967.9	3308.19	367.577	73515.3			Total number of patients infected (With WGS)	40911.3	3506.68	11104.5	4017.55	292.223	59832.2
	Organism	Enterococcus spp.								Organism	Enterococcus spp.
	Infection breakdown	Enterococcus spp.	Enterococcus faecium (VRE)	Enterococcus faecalis (Bacteraemia)	Enterococcus faecium (Bacteraemia)	Enterococcus faecium (Bacteraemia (VRE))	Total			Infection breakdown	Enterococcus spp.	Enterococcus faecium (VRE)	Enterococcus faecalis (Bacteraemia)	Enterococcus faecium (Bacteraemia)	Enterococcus faecium (Bacteraemia (VRE))	Total
	Percentages	0.558	0.378	0.03	0.03	0.004	1			Percentages	0.558	0.378	0.03	0.03	0.004	1
	Total number of patients infected (Without WGS)	34425	23320.1	1850.81	1850.81	246.774	61693.5			Total number of patients infected (With WGS)	20155.8	13653.9	1083.65	1083.65	144.486	36121.5
	Organism	Klebsiella spp.								Organism	Klebsiella spp.
	Infection breakdown	Klebsiella spp.	Klebsiella spp. (ESBL and/or CPE infection)	Klebsiella spp. (Bacteraemia)	Klebsiella spp. (Bacteraemia (CPE))	Klebsiella pneumoniae (Bacteraemia)	Klebsiella pneumoniae (Bacteremia (CPE))	Total		Infection breakdown	Klebsiella spp.	Klebsiella spp. (ESBL and/or CPE infection)	Klebsiella spp. (Bacteraemia)	Klebsiella spp. (Bacteraemia (CPE))	Klebsiella pneumoniae (Bacteraemia)	Klebsiella pneumoniae (Bacteremia (CPE))	Total
	Percentages	0.80455	0.041	0.04	0.0045	0.0976	0.01235	1		Percentages	0.80455	0.041	0.04	0.0045	0.0976	0.01235	1
	Total number of patients infected (Without WGS)	46952.5	2392.71	2334.35	262.614	5695.81	720.73	58358.7		Total number of patients infected (With WGS)	43900.6	2237.18	2182.62	245.544	5325.58	673.883	54565.4
	Organism	Enterobacter spp.								Organism	Enterobacter spp.
	Infection breakdown	Enterobacter spp.	Enterobacter spp. (ESBL and/or CPE infection)	Enterobacter spp. (Bacteraemia)	Enterobacter spp. (Bacteraemia (CPE))	Total				Infection breakdown	Enterobacter spp.	Enterobacter spp. (ESBL and/or CPE infection)	Enterobacter spp. (Bacteraemia)	Enterobacter spp. (Bacteraemia (CPE))	Total
	Percentages	0.884	0.041	0.06	0.015	1				Percentages	0.884	0.041	0.06	0.015	1
	Total number of patients infected (Without WGS)	14209.1	659.02	964.42	241.105	16073.7				Total number of patients infected (With WGS)	8812.49	408.724	598.133	149.533	9968.88
	Organism	Acinetobacter spp.								Organism	Acinetobacter spp.
	Infection breakdown	Acinetobacter spp.	Acinetobacter spp. (Resistant infection)	Acinetobacter spp. (Bacteraemia)	Acinetobacter baumannii (Bacteraemia)	Acinetobacter Iwoffi (Bacteraemia)	Total			Infection breakdown	Acinetobacter spp.	Acinetobacter spp. (Resistant infection)	Acinetobacter spp. (Bacteraemia)	Acinetobacter baumannii (Bacteraemia)	Acinetobacter Iwoffi (Bacteraemia)	Total
	Percentages	0.918	0.032	0.025	0.01	0.015	1			Percentages	0.918	0.032	0.025	0.01	0.015	1
	Total number of patients infected (Without WGS)	8418.66	293.461	229.266	91.7066	137.56	9170.66			Total number of patients infected (With WGS)	6398.18	223.03	174.242	69.697	104.545	6969.7
	Organism	Pseudomonas spp.								Organism	Pseudomonas spp.
	Infection breakdown	Pseudomonas spp. (Susceptible)	Pseudomonas spp. infection (Resistant)	P. spp Bacteraemia (Other)	P. aeruginosa Bacteraemia (Susceptible)	P. aeruginosa Bacteraemia (Resistant)	Total			Infection breakdown	Pseudomonas spp. (Susceptible)	Pseudomonas spp. infection (Resistant)	P. spp Bacteraemia (Other)	P. aeruginosa Bacteraemia (Susceptible)	P. aeruginosa Bacteraemia (Resistant)	Total
	Percentages	0.449	0.02	0.115	0.39	0.026	1			Percentages	0.449	0.02	0.115	0.39	0.026	1
	Total number of patients infected (Without WGS)	3743.3	166.739	958.75	3251.41	216.761	8336.96			Total number of patients infected (With WGS)	3389.93	150.999	868.244	2944.48	196.299	7549.95
	Organism	Citrobacter spp.								Organism	Citrobacter spp.
	Infection breakdown	Citrobacter spp.	Citrobacter koseri (Bacteraemia)	Citrobacter freundii (Bacteraemia)	Citrobacter spp. (Bacteraemia)	Total				Infection breakdown	Citrobacter spp.	Citrobacter koseri (Bacteraemia)	Citrobacter freundii (Bacteraemia)	Citrobacter spp. (Bacteraemia)	Total
	Percentages	0.973	0.015	0.01	0.002	1				Percentages	0.973	0.015	0.01	0.002	1
	Total number of patients infected (Without WGS)	13790.2	212.592	141.728	28.3457	14172.8				Total number of patients infected (With WGS)	12488.4	192.524	128.349	25.6698	12834.9
	Organism	Serratia spp.								Organism	Serratia spp.
	Infection breakdown	Serratia spp. (Susceptible)	Serratia spp. (Resistant)	Serratia spp. (Bacteraemia)	Serratia marcescens (Bacteraemia)	Total				Infection breakdown	Serratia spp. (Susceptible)	Serratia spp. (Resistant)	Serratia spp. (Bacteraemia)	Serratia marcescens (Bacteraemia)	Total
	Percentages	0.895	0.06	0.005	0.04	1				Percentages	0.895	0.06	0.005	0.04	1
	Total number of patients infected (Without WGS)	7461.58	500.218	41.6848	333.478	8336.96				Total number of patients infected (With WGS)	6757.21	452.997	37.7498	301.998	7549.95
	With WGS	Staphylococcus aureus	Stenotrophomonas maltophilia	Escherichia coli	Enterococcus spp.	Klebsiella spp.	Enterobacter spp.	Acinetobacter spp.	Clostridioides difficile	Pseudomonas spp.	Citrobacter spp.	Serratia spp.
	Decreased cluster size (patients) with WGS	5.38	4.72	10.25	8.29	3.25	6.33	4	6.25	4.72	4.72	4.72
	Cluster frequency	0.02	0.02	0.02	0.05	0.02	0.06	0.06	0.03	0.02	0.02	0.02
	HAIs x Cluster frequency	2000.87	36.8494	1470.31	3084.68	1167.17	964.42	550.239	1250.54	166.739	283.457	166.739
	Infections avoided with WGS	10764.7	173.929	15070.6	25572	3793.32	6104.78	2200.96	7815.9	787.009	1337.92	787.009	74408.1
	Total number of potentially avoided infections and colonisations using WGS	15070.6	173.929	18235.5	31709.2	4172.65	6410.01	2377.03	7815.9	787.009	1337.92	787.009	88876.7
	Total number of avoided colonizations from resistant organisms	4305.87	0	3164.83	6137.27	379.332	305.239	176.077	0	0	0	0	14468.6
	Total number of avoided CPE and/or Crab colonizations	0	0	632.967	0	75.8663	61.0478	35.2153	0	0	0	0	805.096
	With WGS	Staphylococcus aureus	Stenotrophomonas maltophilia	Escherichia coli	Enterococcus spp.	Klebsiella spp.	Enterobacter spp.	Acinetobacter baumannii	Clostridioides difficile	Pseudomonas spp.	Citrobacter spp.	Serratia spp.	Total
	Death rate %	0.01009	0.02	0.0198	0.0203	0.0169	0.0183	0.014	0.009	0.045	0.0048	0.011
	Deaths	900.823	33.3708	1157.2	733.267	922.155	182.431	97.5758	304.82	339.748	61.6076	83.0495	4816.05
	Deaths potentially avoided	108.616	3.47858	298.399	519.111	64.1071	111.717	30.8134	70.3431	35.4154	6.42199	8.6571	1257.08
	Costs
	Screening (Microbiology test)	0
	Analysis (per isolate)	50
	DNA prep	10
	Library prep and sequencing	98
	Shipping	2
	Whole genome sequencing (per isolate)	110
	WGS (total per isolate)	160
	Avg cost of consumables	160.5
	Cleaning and extra nurse time	61.06
	Total cost of Infection prevention and control team	7.03889e+07
	Cost of Infection prevention and control team per infection	84.4299
	Annual average salary of an Infection prevention professional in an IPC team	64714.7
	% time spent on outbreak investigations (Estimate)	0.1
	Number of IP doctor/consultant in IP team (Avg)	6.6
	Infection length of stay	20	28	26.5	28	20	22	21.5	25	21	18	14
	Colonisation length of stay	0	0	11	0	7	7	7	0	0	0	0
	Closed-bed days from extra length of stay	9.8	13	12	8	10	10	8	9	8	7	6
	Bed day (direct cost)	586.59
	ICU cost per day	1621.16
	Cost of PPE per day	29.38
	Flucloxacillin IV (SAU Bacteramia)	336
	Flucloxacillin IV (Endocarditis)	1008
	Flucloxacillin IV (Wound infection)	168
	Vancomycin IV (MRSA Bacteraemia)	315
	Vancomycin IV and Rifampicin po (MRSA Endocarditis)	670.88
	Amoxicllin IV and Amoxicillin PO (Enterococcus faecalis bacteraemia)				14.85
	Vancomycin IV (Enterococcus faecium bacteraemia)	157.5			157.5
	Linezolid or Daptomycin or Tigecylcine (VRE)				483.33
	Co-amoxiclav IV then co-amoxiclav po (K. pneumoniae (Fully Sensitive))			10.74		10.74	10.74				10.74	10.74
	Piperacillin/tazobactam (Co-amox Resistant)			270.9		270.9	270.9				270.9	270.9
	Ertapenem (Tazobactam Resistant)			221.55		221.55	221.55				221.55	221.55
	Meropenem (Ertapenem Resistant)			427.98		427.98	427.98			427.98	427.98	427.98
	Caftazidime-Avibactam (Carbapenem res/CPE)			1799.7		1799.7	1799.7				1799.7	1799.7
	Piperacillin/tazobactam or Meropenem or Colistin (Avg)							308.56
	Piperacillin/tazobactam (Pseudomonas Aeruginosa Bacteraemia (Sensitive))									270.9
	Ciprofloxacin PO (Pen allergy)									11.55
	Ciprofloxacin IV (Pen allergy, unable to take tablets)									411.39
	Fidaxomicin (C. diff)								1351
	Vancomycin po (C. diff)								7552
	Cotrimoxazole		131.6
	WGS Breakdown
	Screening (screening)	0	0	0	0	0	0	0	0	0	0	0	0	6.11181e+07
	Analysis	6.24952e+06	83427	3.5359e+06	2.23954e+06	3.0011e+06	523366	376364	1.69345e+06	377498	641746	377498	1.90994e+07
	Whole genome sequencing	1.37489e+07	183539	7.77899e+06	4.92698e+06	6.60241e+06	1.15141e+06	828000	3.72558e+06	830495	1.41184e+06	830495	4.20187e+07
	Total	1.99985e+07	266966	1.13149e+07	7.16651e+06	9.60351e+06	1.67477e+06	1.20436e+06	5.41902e+06	1.20799e+06	2.05359e+06	1.20799e+06	6.11181e+07
	Sequenced isolates
	Species	Staphylococcus aureus	Stenotrophomonas maltophilia	Escherichia coli	Enterococcus spp.	Klebsiella spp.	Enterobacter spp.	Acinetobacter baumannii	Clostridioides difficile	Pseudomonas spp.	Citrobacter spp.	Serratia spp.
	Sequenced isolates (Year)	124990	1668.54	70718.1	44790.7	60021.9	10467.3	7527.27	33868.9	7549.95	12834.9	7549.95	381988
	Sequenced isolates (Month)	10415.9	139.045	5893.17	3732.56	5001.83	872.277	627.273	2822.41	629.163	1069.58	629.163	31832.3
	Sequenced isolates (Week)	2403.66	32.0873	1359.96	861.36	1154.27	201.295	144.755	651.325	145.191	246.825	145.191	7345.92
	Species	Staphylococcus aureus	Stenotrophomonas maltophilia	Escherichia coli	Enterococcus spp.	Klebsiella spp.	Enterobacter spp.	Acinetobacter baumannii	Clostridioides difficile	Pseudomonas spp.	Citrobacter spp.	Serratia spp.
	% of infected and colonised isolates sequenced	0.8924	0.9056	0.795	0.5855	0.935	0.6202	0.76	0.8125	0.9056	0.9056	0.9056
	Hospital resources cost (Without WGS)
		Staphylococcus aureus	Stenotrophomonas maltophilia	Escherichia coli	Enterococcus spp.	Klebsiella spp.	Enterobacter spp.	Acinetobacter baumannii	Clostridioides difficile	Pseudomonas spp.	Citrobacter spp.	Serratia spp.	Total
	Screening	0	0	0	0	0	0	0	0	0	0	0	0
	PPE	5.87856e+07	1.51569e+06	5.82347e+07	5.07515e+07	3.45316e+07	1.04224e+07	5.823e+06	3.06175e+07	5.14374e+06	7.49516e+06	3.42916e+06	2.6675e+08
	Consumables	1.6057e+07	295716	1.17992e+07	9.90181e+06	9.36657e+06	2.57982e+06	1.47189e+06	6.69041e+06	1.33808e+06	2.27474e+06	1.33808e+06	6.31133e+07
	Antibiotic treatment	1.71708e+07	242469	3.97499e+06	1.24848e+07	3.00842e+06	878928	2.8297e+06	2.77258e+08	1.27846e+06	251771	317278	3.19696e+08
	Total	9.20133e+07	2.05387e+06	7.40089e+07	7.31382e+07	4.69066e+07	1.38812e+07	1.01246e+07	3.14566e+08	7.76028e+06	1.00217e+07	5.08452e+06	6.49559e+08	Total cost of direct hospital resources (Without WGS)
	Hospital resources cost (With WGS)
	Whole genome sequencing (Sequencing, analysis)	1.99985e+07	266966	1.13149e+07	7.16651e+06	9.60351e+06	1.67477e+06	1.20436e+06	5.41902e+06	1.20799e+06	2.05359e+06	1.20799e+06	6.11181e+07
	PPE	5.24602e+07	1.37261e+06	4.62966e+07	2.9715e+07	3.22871e+07	6.46399e+06	4.42548e+06	2.48767e+07	4.65817e+06	6.78762e+06	3.10545e+06	2.12449e+08
	Consumables	1.43293e+07	267801	9.38037e+06	5.79751e+06	8.75775e+06	1.60001e+06	1.11864e+06	5.43596e+06	1.21177e+06	2.06e+06	1.21177e+06	5.11708e+07
	Antibiotic treatment	1.53232e+07	219580	3.75395e+06	7.30986e+06	2.81288e+06	545111	2.15057e+06	2.25272e+08	1.15778e+06	228004	287327	2.5906e+08
	Total	1.02111e+08	2.12695e+06	7.07458e+07	4.99889e+07	5.34612e+07	1.02839e+07	8.89905e+06	2.61004e+08	8.23571e+06	1.11292e+07	5.81253e+06	5.83798e+08	Total cost of direct hospital resources (with WGS)
	Difference
	Screening	1.99985e+07	266966	1.13149e+07	7.16651e+06	9.60351e+06	1.67477e+06	1.20436e+06	5.41902e+06	1.20799e+06	2.05359e+06	1.20799e+06	6.11181e+07	Cost
	Cost of PPE	-6.32533e+06	-143081	-1.19381e+07	-2.10365e+07	-2.24456e+06	-3.95844e+06	-1.39752e+06	-5.74078e+06	-485569	-707543	-323713	-5.43012e+07	Saving
	Cost of consumables	-1.72773e+06	-27915.6	-2.41884e+06	-4.1043e+06	-608827	-979817	-353254	-1.25445e+06	-126315	-214735	-126315	-1.19425e+07	Saving
	Total cost of antibiotic treatment	-1.84757e+06	-22889.1	-221034	-5.17496e+06	-195548	-333817	-679127	-5.19859e+07	-120687	-23767.2	-29951	-6.06352e+07	Saving
	Total	1.00978e+07	73080.7	-3.26309e+06	-2.31493e+07	6.55458e+06	-3.5973e+06	-1.22554e+06	-5.35621e+07	475421	1.10754e+06	728014	-6.57608e+07	Potential cost saving of direct hospital resources
	Cost/allocation of healthcare professionals and hospital infastructure (Without WGS)
		Staphylococcus aureus	Stenotrophomonas maltophilia	Escherichia coli	Enterococcus spp.	Klebsiella spp.	Enterobacter spp.	Acinetobacter baumannii	Clostridioides difficile	Pseudomonas spp.	Citrobacter spp.	Serratia spp.	Total
	Infection prevention and control team	8.44667e+06	155559	6.20689e+06	5.20878e+06	4.92722e+06	1.3571e+06	774278	3.51944e+06	703889	1.19661e+06	703889	3.32003e+07
	Cleaning and nursing	6.10866e+06	112501	4.67738e+06	3.76701e+06	3.63465e+06	991272	568920	2.54527e+06	509055	865393	509055	2.42892e+07
	Length of stay (General ward)	5.74936e+08	1.40388e+07	5.17221e+08	2.89395e+08	3.41904e+08	9.4145e+07	4.29708e+07	2.19847e+08	3.90213e+07	5.81839e+07	2.93305e+07	2.22099e+09
	Length of stay (ICU)	476828	31064.1	715081	320048	1.16842e+06	390870	178405	608200	281123	32167	32437.3	4.23464e+06
	Total	5.89968e+08	1.43379e+07	5.28821e+08	2.9869e+08	3.51634e+08	9.68843e+07	4.44924e+07	2.2652e+08	4.05154e+07	6.0278e+07	3.05759e+07	2.28272e+09	Total cost of healthcare professionals and hospital infastructure (Without WGS)
	Cost/allocation of healthcare professionals and hospital infastructure (With WGS)
	Infection prevention and control team	7.53781e+06	140875	4.93448e+06	3.04974e+06	4.60695e+06	841672	588451	2.85955e+06	637442	1.08365e+06	637442	2.69181e+07
	Cleaning and nursing	5.45137e+06	101881	3.71851e+06	2.20558e+06	3.3984e+06	614787	432379	2.06804e+06	461000	783700	461000	1.96966e+07
	Length of stay (General ward)	5.13073e+08	1.27136e+07	4.20958e+08	1.69441e+08	3.1968e+08	5.83888e+07	3.26578e+07	1.78626e+08	3.53377e+07	5.26913e+07	2.65617e+07	1.82013e+09
	Length of stay (ICU)	425522	28131.7	568489	187388	1.09247e+06	234235	135588	494162	254585	29130.4	29375.2	3.47908e+06
	Total	5.26487e+08	1.29844e+07	4.3018e+08	1.74883e+08	3.28778e+08	6.00795e+07	3.38142e+07	1.84047e+08	3.66907e+07	5.45878e+07	2.76895e+07	1.87022e+09	Total cost of healthcare professionals and hospital infastructure (with WGS)
	Difference
	Infection prevention and control team	-908861	-14684.8	-1.27241e+06	-2.15904e+06	-320269	-515426	-185827	-659896	-66447.1	-112960	-66447.1	-6.28227e+06	Saving
	Cleaning and nursing	-657292	-10620.1	-958862	-1.56142e+06	-236252	-376485	-136541	-477239	-48054.8	-81693.1	-48054.8	-4.59252e+06	Saving
	Length of stay (General ward)	-6.18631e+07	-1.32526e+06	-9.62634e+07	-1.19954e+08	-2.22237e+07	-3.57563e+07	-1.0313e+07	-4.12213e+07	-3.68361e+06	-5.49256e+06	-2.7688e+06	-4.00865e+08	Saving
	Length of stay (ICU)	-51306.7	-2932.45	-146592	-132660	-75947.2	-156634	-42817.3	-114037	-26538	-3036.56	-3062.08	-755564	Saving
	Total	-6.34806e+07	-1.3535e+06	-9.86413e+07	-1.23807e+08	-2.28562e+07	-3.68048e+07	-1.06782e+07	-4.24725e+07	-3.82465e+06	-5.69025e+06	-2.88637e+06	-4.12495e+08	Potential cost saving/re-allocation of healthcare professionals and hospital infastructure
													Potential overall saving
	Overall saving	-5.33827e+07	-1.28042e+06	-1.01904e+08	-1.46956e+08	-1.63016e+07	-4.04021e+07	-1.19037e+07	-9.60346e+07	-3.34923e+06	-4.5827e+06	-2.15835e+06	-4.78256e+08
	Return on investment (per pound spent)	-2.66934	-4.79619	-9.00622	-20.506	-1.69747	-24.124	-9.88381	-17.7217	-2.77256	-2.23156	-1.78673	-7.82512
	Cost saved per avoided Bacteraemia or C. difficile infection
	Sensitive not requiring ICU	Staphylococcus aureus (MSSA)	Stenotrophomonas maltophilia	Escherichia coli	Enterococcus spp.	Klebsiella spp.	Enterobacter spp.	Acinetobacter baumannii	Clostridioides difficile	Pseudomonas spp.	Citrobacter spp.	Serratia spp.
	Cost of Infection Prevention Professional	84.4299	84.4299	84.4299	84.4299	84.4299	84.4299	84.4299	84.4299	84.4299	84.4299	84.4299
	Cleaning and nursing	61.06	61.06	61.06	61.06	61.06	61.06	61.06	61.06	61.06	61.06	61.06
	Cost of length of stay	5748.58	7625.67	7039.08	4692.72	5865.9	5865.9	4692.72	5279.31	4692.72	4106.13	3519.54
	Cost of PPE	587.6	822.64	778.57	822.64	587.6	646.36	631.67	734.5	616.98	528.84	411.32
	Cost of consumables	160.5	160.5	160.5	160.5	160.5	160.5	160.5	160.5	160.5	160.5	160.5
	Total cost of antibiotic treatment	336	131.6	10.74	157.5	10.74	10.74	308.56	7552	270.9	10.74	10.74
	Total	6978.17	8885.9	8134.38	5978.85	6770.23	6828.99	5938.94	13871.8	5886.59	4951.7	4247.59
	Resistant and requiring ICU	Staphylococcus aureus (MRSA)	Stenotrophomonas maltophilia	Escherichia coli (CPE)	Enterococcus spp. (VRE)	Klebsiella spp. (CPE)	Enterobacter spp. (CPE)	Acinetobacter baumannii (CRAB)	Clostridioides difficile	Pseudomonas spp. (ESBL)	Citrobacter spp. (CPE)	Serratia spp. (CPE)
	Cost of Infection Prevention Professional	84.4299	84.4299	84.4299	84.4299	84.4299	84.4299	84.4299	84.4299	84.4299	84.4299	84.4299
	Cleaning and nursing	61.06	61.06	61.06	61.06	61.06	61.06	61.06	61.06	61.06	61.06	61.06
	Cost of length of stay	15887.4	21075.1	19453.9	12969.3	16211.6	16211.6	12969.3	14590.4	12969.3	11348.1	9726.96
	Cost of PPE	587.6	822.64	778.57	822.64	587.6	646.36	631.67	734.5	616.98	528.84	411.32
	Cost of consumables	160.5	160.5	160.5	160.5	160.5	160.5	160.5	160.5	160.5	160.5	160.5
	Total cost of antibiotic treatment	315	131.6	1799.7	483.33	1799.7	1799.7	308.56	7552	427.98	1799.7	1799.7
	Total	17096	22335.3	22338.2	14581.2	18904.9	18963.6	14215.5	23182.9	14320.2	13982.6	12244

## Sheet: USA Model
	Location			Population	Admissions as a percentage of population			Hospitals in the US
	United states of America			329500000	0.1012			6093
		Hospital admissions/inpatients		Prevalence of all hospitalisations with HAI	HAI prevalance among admissions
		33345400		1.68394e+06	0.0505
	Without WGS	Staphylococcus aureus	Stenotrophomonas maltophilia	Escherichia coli	Enterococcus spp.	Klebsiella spp.	Enterobacter spp.	Acinetobacter spp.	Clostridioides difficile	Pseudomonas spp.	Citrobacter spp.	Serratia spp.	Total			0
	Pathogen Group/Species	Staphylococcus aureus	Stenotrophomonas maltophilia	Escherichia coli	Enterococcus spp.	Klebsiella spp.	Enterobacter spp.	Acinetobacter spp.	Clostridioides difficile	Pseudomonas spp.	Citrobacter spp.	Serratia spp.	Total
	Infection rate by species/Pathogen group	0.12	0.00221	0.08818	0.074	0.07	0.01928	0.011	0.1	0.03	0.017	0.01	0.54167
	Number of Infections's from Species/Pathogen group	202073	3721.51	148490	124612	117876	32466.4	18523.4	168394	50518.3	28627	16839.4	912141
	Colonizations:Infections	0.4	0	0.21	0.24	0.1	0.05	0.08	0	0	0	0
	Total number of infections	202073	3721.51	148490	124612	117876	32466.4	18523.4	168394	50518.3	28627	16839.4	912141
	Total number of colonizations from resistant organisms	80829.2	0	31182.9	29906.8	11787.6	1623.32	1481.87	0	0	0	0	156812
	CPE/CRAB : Colonizations from resistant organisms	0	0	0.2	0	0.2	0.2	0.2	0	0	0	0
	Colonizations from CPE and CRAB	0	0	6236.58	0	2357.52	324.664	296.374	0	0	0	0	9215.14
	Total number of infections and colonizations from resistant organisms	282902	3721.51	179673	154519	129664	34089.7	20005.2	168394	50518.3	28627	16839.4	1.06895e+06
	Without WGS	Staphylococcus aureus	Stenotrophomonas maltophilia	Escherichia coli	Enterococcus spp.	Klebsiella spp.	Enterobacter spp.	Acinetobacter spp.	Clostridioides difficile	Pseudomonas spp.	Citrobacter spp.	Serratia spp.	Total
	Death rate %	0.085	0.02	0.009	0.0203	0.0195	0.05	0.05	0.015	0.03	0.0048	0.042
	Death	17176.2	74.4303	1336.41	2529.62	2298.58	1623.32	926.168	2525.91	1515.55	137.41	707.256	30850.9
	Infection breakdown without WGS									Infection breakdown with WGS
	Organism	Staphylococcus aureus								Organism	Staphylococcus aureus
	Infection breakdown	MSSA (Non-Invasive)	MRSA (Non-Invasive)	MSSA (Invasive)	MRSA (Invasive)	Total				Infection breakdown	MSSA (Non-Invasive)	MRSA (Non-Invasive)	MSSA (Invasive)	MRSA (Invasive)	Total
	Percentages	0.236	0.144	0.36	0.26	1				Percentages	0.236	0.144	0.36	0.26	1
	Total number of patients infected (Without WGS)	47689.3	29098.5	72746.3	52539	202073				Total number of patients infected (With WGS)	42557.9	25967.5	64918.8	46885.8	180330
	Organism	Stenotrophomonas maltophilia								Organism	Stenotrophomonas maltophilia
	Infection breakdown	Stenotrophomonas maltophilia infection	Stenotrophomonas maltophilia (Resistant infection)	Stenotrophomonas maltophilia (Susceptible Bacteraemia)	Stenotrophomonas maltophilia (Resistant Bacteraemia)	Total				Infection breakdown	Stenotrophomonas maltophilia infection	Stenotrophomonas maltophilia (Resistant infection)	Stenotrophomonas maltophilia (Susceptible Bacteraemia)	Stenotrophomonas maltophilia (Resistant Bacteraemia)	Total
	Percentages	0.832	0.06	0.1	0.008	1				Percentages	0.832	0.06	0.1	0.008	1
	Total number of patients infected (Without WGS)	3096.3	223.291	372.151	29.7721	3721.51				Total number of patients infected (With WGS)	2804.01	202.212	337.02	26.9616	3370.2
	Organism	Escherichia coli								Organism	Escherichia coli
	Infection breakdown	E. coli infection (Susceptible)	E. coli infection (Resistant)	Bacteraemia	Bacteraemia (ESBL)	Bacteraemia (CPE)	Total			Infection breakdown	E. coli infection (Susceptible)	E. coli infection (Resistant)	Bacteraemia	Bacteraemia (ESBL)	Bacteraemia (CPE)	Total
	Percentages	0.847	0.06	0.08	0.011	0.002	1			Percentages	0.847	0.06	0.08	0.011	0.002	1
	Total number of patients infected (Without WGS)	125771	8909.4	11879.2	1633.39	296.98	148490			Total number of patients infected (With WGS)	99988	7082.98	9443.97	1983.63	236.099	118735
	Organism	Enterococcus spp.								Organism	Enterococcus spp.
	Infection breakdown	Enterococcus spp. infection	Enterococcus faecium (VRE - Infection)	Enterococcus faecalis (Bacteraemia)	Enterococcus faecium (Bacteraemia)	Enterococcus faecium (Bacteraemia (VRE))	Total			Infection breakdown	Enterococcus spp. infection	Enterococcus faecium (VRE - Infection)	Enterococcus faecalis (Bacteraemia)	Enterococcus faecium (Bacteraemia)	Enterococcus faecium (Bacteraemia (VRE))	Total
	Percentages	0.494	0.378	0.06	0.06	0.008	1			Percentages	0.494	0.378	0.06	0.06	0.008	1
	Total number of patients infected (Without WGS)	61558.2	47103.2	7476.71	7476.71	996.894	124612			Total number of patients infected (With WGS)	36042.3	27579	4377.61	4377.61	583.681	72960.2
	Organism	Klebsiella spp.								Organism	Klebsiella spp.
	Infection breakdown	Klebsiella spp.	Klebsiella spp. (ESBL and/or CPE Infection)	Klebsiella spp. (Bacteraemia)	Klebsiella spp. (Bacteraemia (CPE))	Klebsiella pneumoniae (Bacteraemia)	Klebsiella pneumoniae (Bacteremia (CPE))	Total		Infection breakdown	Klebsiella spp.	Klebsiella spp. (ESBL and/or CPE Infection)	Klebsiella spp. (Bacteraemia)	Klebsiella spp. (Bacteraemia (CPE))	Klebsiella pneumoniae (Bacteraemia)	Klebsiella pneumoniae (Bacteremia (CPE))	Total
	Percentages	0.868	0.041	0.02	0.003	0.06	0.008	1		Percentages	0.868	0.041	0.02	0.003	0.06	0.008	1
	Total number of patients infected (Without WGS)	102316	4832.92	2357.52	353.628	7072.56	943.008	117876		Total number of patients infected (With WGS)	95665.8	4518.78	2204.28	330.642	6612.84	881.712	110214
	Organism	Enterobacter spp.								Organism	Enterobacter spp.
	Infection breakdown	Enterobacter spp.	Enterobacter spp. (ESBL and/or CPE Infection)	Enterobacter spp. (Bacteraemia)	Enterobacter spp. (Bacteraemia (CPE))	Total				Infection breakdown	Enterobacter spp.	Enterobacter spp. (ESBL and/or CPE Infection)	Enterobacter spp. (Bacteraemia)	Enterobacter spp. (Bacteraemia (CPE))	Total
	Percentages	0.729	0.041	0.17	0.06	1				Percentages	0.729	0.041	0.17	0.06	1
	Total number of patients infected (Without WGS)	23668	1331.12	5519.29	1947.98	32466.4				Total number of patients infected (With WGS)	14678.9	825.563	3423.06	1208.14	20135.7
	Organism	Acinetobacter spp.								Organism	Acinetobacter spp.
	Infection breakdown	Acinetobacter spp.	Acinetobacter spp. (Resistant infection)	Acinetobacter spp. (Bacteraemia)	Acinetobacter baumannii (Bacteraemia)	Acinetobacter Iwoffi (Bacteraemia)	Total			Infection breakdown	Acinetobacter spp.	Acinetobacter spp. (Resistant infection)	Acinetobacter spp. (Bacteraemia)	Acinetobacter baumannii (Bacteraemia)	Acinetobacter Iwoffi (Bacteraemia)	Total
	Percentages	0.85	0.032	0.06	0.024	0.034	1			Percentages	0.85	0.032	0.06	0.024	0.034	1
	Total number of patients infected (Without WGS)	15744.9	592.748	1111.4	444.561	629.795	18523.4			Total number of patients infected (With WGS)	11966.1	450.488	844.666	337.866	478.644	14077.8
	Organism	Pseudomonas spp.								Organism	Pseudomonas spp.
	Infection breakdown	Pseudomonas spp. (Susceptible)	Pseudomonas spp. infection (Resistant)	P. spp Bacteraemia (Other)	P. aeruginosa Bacteraemia (Susceptible)	P. aeruginosa Bacteraemia (Resistant)	Total			Infection breakdown	Pseudomonas spp. (Susceptible)	Pseudomonas spp. infection (Resistant)	P. spp Bacteraemia (Other)	P. aeruginosa Bacteraemia (Susceptible)	P. aeruginosa Bacteraemia (Resistant)	Total
	Percentages	0.74	0.08	0.02	0.15	0.01	1			Percentages	0.74	0.08	0.02	0.15	0.01	1
	Total number of patients infected (Without WGS)	37383.5	4041.46	1010.37	7577.74	505.183	50518.3			Total number of patients infected (With WGS)	33854.5	3659.95	914.987	6862.4	457.494	45749.4
	Organism	Citrobacter spp.								Organism	Citrobacter spp.
	Infection breakdown	Citrobacter spp.	Citrobacter koseri (Bacteraemia)	Citrobacter freundii (Bacteraemia)	Citrobacter spp. (Bacteraemia)	Total				Infection breakdown	Citrobacter spp.	Citrobacter koseri (Bacteraemia)	Citrobacter freundii (Bacteraemia)	Citrobacter spp. (Bacteraemia)	Total
	Percentages	0.973	0.015	0.01	0.002	1				Percentages	0.973	0.015	0.01	0.002	1
	Total number of patients infected (Without WGS)	27854.1	429.405	286.27	57.2541	28627				Total number of patients infected (With WGS)	25224.7	388.87	259.246	51.8493	25924.6
	Organism	Serratia spp.								Organism	Serratia spp.
	Infection breakdown	Serratia spp. (Susceptible infection)	Serratia spp. (Resistant infection)	Serratia spp. (Bacteraemia)	Serratia marcescens (Bacteraemia)	Total				Infection breakdown	Serratia spp. (Susceptible infection)	Serratia spp. (Resistant infection)	Serratia spp. (Bacteraemia)	Serratia marcescens (Bacteraemia)	Total
	Percentages	0.76	0.06	0.03	0.15	1				Percentages	0.76	0.06	0.03	0.15	1
	Total number of patients infected (Without WGS)	12798	1010.37	505.183	2525.91	16839.4				Total number of patients infected (With WGS)	11589.8	914.987	457.494	2287.47	15249.8
	With WGS	Staphylococcus aureus	Stenotrophomonas maltophilia	Escherichia coli	Enterococcus spp.	Klebsiella spp.	Enterobacter spp.	Acinetobacter spp.	Clostridioides difficile	Pseudomonas spp.	Citrobacter spp.	Serratia spp.
	Decreased cluster size (patients) with WGS	5.38	4.72	10.25	8.29	3.25	6.33	4	6.25	4.72	4.72	4.72
	Cluster frequency	0.02	0.02	0.02	0.05	0.02	0.06	0.06	0.03	0.02	0.02	0.02
	HAIs x Cluster frequency	4041.46	74.4303	2969.8	6230.59	2357.52	1947.98	1111.4	5051.83	1010.37	572.541	336.789
	Infections avoided with WGS	21743.1	351.311	30440.5	51651.6	7661.94	12330.7	4445.61	31573.9	4768.93	2702.39	1589.64	169260
	Total number of potentially avoided infections and colonisations using WGS	30440.3	351.311	36833	64048	8428.13	12947.3	4801.26	31573.9	4768.93	2702.39	1589.64	198484
	Total number of potentially avoided colonizations from resistant organisms	8697.23	0	6392.5	12396.4	766.194	616.537	355.649	0	0	0	0	29224.5
	Total number of avoided CPE and/or CRAB colonizations	0	0	1278.5	0	153.239	123.307	71.1297	0	0	0	0	1626.18
	With WGS	Staphylococcus aureus	Stenotrophomonas maltophilia	Escherichia coli	Enterococcus spp.	Klebsiella spp.	Enterobacter spp.	Acinetobacter baumannii	Clostridioides difficile	Pseudomonas spp.	Citrobacter spp.	Serratia spp.	Total
	Death rate %	0.085	0.02	0.009	0.0203	0.0195	0.05	0.05	0.015	0.03	0.0048	0.042
	Deaths	15328.1	67.4041	1062.45	1481.09	2149.17	1006.78	703.888	2052.31	1372.48	124.438	640.491	25988.6
	Deaths potentially avoided	1848.16	7.02622	273.964	1048.53	149.408	616.537	222.28	473.609	143.068	12.9715	66.765	4862.32
	Costs
	Screening (Microbiology test)	0
	Analysis (per isolate)	60
	DNA prep	12
	Library prep and sequencing	120
	Shipping	2.43
	Whole genome sequencing (per isolate)	134.43
	WGS (total per isolate)	194.43
	Avg cost of consumables	194.8
	Cleaning and extra nurse time	74
	Total cost of Infection prevention and control team per year	3.75002e+08
	Cost of Infection prevention and control team per infection (avg)	222.693
	Annual salary of an Infection prevention professional in an IPC team(Avg)	76933
	% time spent on outbreak investigations (Estimate)	0.1
	Number of IP professionals in IP team (Avg)	8
	Infection length of stay	20	28	26.5	28	20	22	21.5	25	21	18	14
	Colonisation length of stay	0	0	11	0	7	7	7	0	0	0	0
	Closed-bed days from extra length of stay	9.8	13	12	8	10	10	8	9	8	7	6
	Bed day (General Ward)	1772
	ICU cost per day	2902
	Cost of PPE per day	35
	Cost per patient antibiotic treatment
	Nafacillin IV (SAU Bacteramia)	510.72
	Nafacillin IV (Endocarditis)	1227.21
	Nafacillin IV (Wound infection)	255.36
	Vancomycin IV (MRSA Bacteraemia)	125.16
	Vancomycin IV and Rifampicin po (MRSA Endocarditis)	817.36
	Ampicillin/sulbactam (Enterococcus faecalis bacteraemia)				33.39
	Vancomycin IV (Enterococcus faecium bacteraemia)	62.58			62.58
	Linezolid or Daptomycin or Tigecylcine (VRE)				212.8
	Ampicillin/sulbactam IV			33.39		33.39	33.39				33.39	33.39
	Piperacillin/tazobactam (Co-amox Resistant)			140.57		140.57	140.57				140.57	140.57
	Ertapenem (Tazobactam Resistant)			292.25		292.25	292.25				292.25	292.25
	Meropenem (Ertapenem Resistant)			148.68		148.68	148.68			148.68	148.68	148.68
	Caftazidime-Avibactam (Carbapenem res/CPE)			7954.38		7954.38	7954.38				7954.38	7954.38
	Piperacillin/tazobactam or Meropenem or Colistin (Avg)							193.41
	Piperacillin/tazobactam (Pseudomonas Aeruginosa Bacteraemia (Sensitive))									140.57
	Ciprofloxacin PO (Pen allergy)									39.48
	Vancomycin po (C. diff)								9870
	Cotrimoxazole		160.33
	WGS Breakdown
	Screening (screening)	0	0	0	0	0	0	0	0	0	0	0	0	1.69245e+08
	Analysis	1.51477e+07	202212	8.5704e+06	5.42824e+06	7.27413e+06	1.26855e+06	912239	8.20922e+06	2.74496e+06	1.55548e+06	914987	5.22281e+07
	Whole genome sequencing	3.39385e+07	453056	1.9202e+07	1.2162e+07	1.62977e+07	2.84218e+06	2.04387e+06	1.83928e+07	6.15009e+06	3.48505e+06	2.05003e+06	1.17017e+08
	Total	4.90862e+07	655268	2.77724e+07	1.75902e+07	2.35718e+07	4.11073e+06	2.95611e+06	2.6602e+07	8.89505e+06	5.04053e+06	2.96502e+06	1.69245e+08
	Sequenced isolates
	Species	Staphylococcus aureus	Stenotrophomonas maltophilia	Escherichia coli	Enterococcus spp.	Klebsiella spp.	Enterobacter spp.	Acinetobacter baumannii	Clostridioides difficile	Pseudomonas spp.	Citrobacter spp.	Serratia spp.
	Sequenced isolates (Year)	252462	3370.2	142840	90470.6	121235	21142.5	15204	136820	45749.4	25924.6	15249.8	870469
	Sequenced isolates (Month)	21038.5	280.85	11903.3	7539.22	10103	1761.87	1267	11401.7	3812.45	2160.39	1270.82	72539.1
	Sequenced isolates (Week)	4855.04	64.8116	2746.92	1739.82	2331.45	406.586	292.384	2631.16	879.795	498.551	293.265	16739.8
	Species	Staphylococcus aureus	Stenotrophomonas maltophilia	Escherichia coli	Enterococcus spp.	Klebsiella spp.	Enterobacter spp.	Acinetobacter baumannii	Clostridioides difficile	Pseudomonas spp.	Citrobacter spp.	Serratia spp.
	% of infected and colonized isolates sequenced	0.8924	0.9056	0.795	0.5855	0.935	0.6202	0.76	0.8125	0.9056	0.9056	0.9056
	Hospital materials cost (Without WGS)	Staphylococcus aureus	Stenotrophomonas maltophilia	Escherichia coli	Enterococcus spp.	Klebsiella spp.	Enterobacter spp.	Acinetobacter baumannii	Clostridioides difficile	Pseudomonas spp.	Citrobacter spp.	Serratia spp.	Total
	Screening	0	0	0	0	0	0	0	0	0	0	0	0
	PPE	1.41451e+08	3.64708e+06	1.40126e+08	1.2212e+08	8.30908e+07	2.50787e+07	1.40114e+07	1.47345e+08	3.71309e+07	1.8035e+07	8.25132e+06	7.40287e+08
	Consumables	3.93638e+07	724951	2.89259e+07	2.42744e+07	2.29622e+07	6.32446e+06	3.60835e+06	3.28032e+07	9.84096e+06	5.57654e+06	3.28032e+06	1.77685e+08
	Antibiotic treatment	5.77277e+07	596670	8.45368e+06	1.32269e+07	1.47245e+07	1.66675e+07	3.5826e+06	1.54571e+09	2.9178e+06	1.0387e+06	995432	1.66564e+09
	Total	2.38543e+08	4.9687e+06	1.77505e+08	1.59621e+08	1.20778e+08	4.80706e+07	2.12024e+07	1.72586e+09	4.98897e+07	2.46503e+07	1.25271e+07	2.58361e+09	Total cost of direct hospital resources (Without WGS)
	Hospital materials cost (With WGS)
	Whole genome sequencing (Sequencing, analysis)	4.90862e+07	655268	2.77724e+07	1.75902e+07	2.35718e+07	4.11073e+06	2.95611e+06	2.6602e+07	8.89505e+06	5.04053e+06	2.96502e+06	1.69245e+08
	Cost of PPE	1.26231e+08	3.3028e+06	1.114e+08	7.1501e+07	7.76899e+07	1.55538e+07	1.06487e+07	1.19718e+08	3.36258e+07	1.63325e+07	7.47239e+06	5.93476e+08
	Cost of consumables	3.51283e+07	656515	2.29961e+07	1.42126e+07	2.14697e+07	3.92243e+06	2.74235e+06	2.66526e+07	8.91197e+06	5.05012e+06	2.97066e+06	1.44713e+08
	Total cost of antibiotic treatment	5.15162e+07	540345	6.82254e+06	7.74436e+06	1.37674e+07	1.03372e+07	2.72278e+06	1.25589e+09	2.64236e+06	940646	901464	1.35382e+09
	Total	2.61962e+08	5.15493e+06	1.68991e+08	1.11048e+08	1.36499e+08	3.39241e+07	1.90699e+07	1.42886e+09	5.40752e+07	2.73638e+07	1.43095e+07	2.26126e+09	Total cost of direct hospital resources (with WGS)
	Difference
	Whole genome sequencing (Sequencing, analysis)	4.90862e+07	655268	2.77724e+07	1.75902e+07	2.35718e+07	4.11073e+06	2.95611e+06	2.6602e+07	8.89505e+06	5.04053e+06	2.96502e+06	1.69245e+08	Cost
	Cost of PPE	-1.52201e+07	-344285	-2.87258e+07	-5.06185e+07	-5.4009e+06	-9.52488e+06	-3.36275e+06	-2.76272e+07	-3.50516e+06	-1.70251e+06	-778925	-1.46811e+08	Saving
	Cost of consumables	-4.23555e+06	-68435.4	-5.9298e+06	-1.00617e+07	-1.49255e+06	-2.40203e+06	-866005	-6.1506e+06	-928987	-526426	-309662	-3.29718e+07	Saving
	Total cost of antibiotic treatment	-6.2115e+06	-56325.7	-1.63115e+06	-5.48256e+06	-957093	-6.33031e+06	-859825	-2.8982e+08	-275440	-98053.2	-93968.8	-3.11816e+08	Saving
	Total	2.3419e+07	186223	-8.51432e+06	-4.85726e+07	1.57213e+07	-1.41465e+07	-2.13247e+06	-2.96996e+08	4.18546e+06	2.71354e+06	1.78246e+06	-3.22354e+08	Potential cost saving of direct hospital resources
	Cost/allocation of healthcare professionals and hospital infrastructure (Without WGS)	Staphylococcus aureus	Stenotrophomonas maltophilia	Escherichia coli	Enterococcus spp.	Klebsiella spp.	Enterobacter spp.	Acinetobacter baumannii	Clostridioides difficile	Pseudomonas spp.	Citrobacter spp.	Serratia spp.	Total
	Infection prevention and control team	4.50003e+07	828755	3.30677e+07	2.77502e+07	2.62502e+07	7.23004e+06	4.12502e+06	3.75002e+07	1.12501e+07	6.37504e+06	3.75002e+06	2.03127e+08
	Cleaning and nursing	1.49534e+07	275392	1.14498e+07	9.22127e+06	8.89728e+06	2.42654e+06	1.39266e+06	1.24612e+07	3.73835e+06	2.1184e+06	1.24612e+06	6.81804e+07
	Length of stay (General ward)	3.41788e+09	8.56602e+07	3.15686e+09	1.76508e+09	2.08709e+09	5.71853e+08	2.61694e+08	2.68287e+09	7.15431e+08	3.55019e+08	1.78768e+08	1.52782e+10
	Length of stay (ICU)	1.49419e+08	112318	1.0342e+06	2.31439e+06	2.73661e+06	5.65305e+06	1.46213e+06	4.39812e+06	1.17283e+06	116306	439812	1.68859e+08
	Total	3.62726e+09	8.68767e+07	3.20241e+09	1.80437e+09	2.12498e+09	5.87163e+08	2.68674e+08	2.73723e+09	7.31592e+08	3.63628e+08	1.84204e+08	1.57184e+10	Total cost of healthcare professionals and hospital infastructure (Without WGS)
	Cost/allocation of healthcare professionals and hospital infrastructure (With WGS)
	Infection prevention and control team	4.01582e+07	750520	2.62888e+07	1.62477e+07	2.45439e+07	4.48407e+06	3.13502e+06	3.04689e+07	1.01881e+07	5.77323e+06	3.39602e+06	1.65435e+08
	Cleaning and nursing	1.33444e+07	249395	9.10257e+06	5.39905e+06	8.31896e+06	1.50494e+06	1.05842e+06	1.01247e+07	3.38545e+06	1.91842e+06	1.12848e+06	5.55348e+07
	Length of stay (General ward)	3.05012e+09	7.75739e+07	2.52427e+09	1.03346e+09	1.95143e+09	3.54663e+08	1.98888e+08	2.17983e+09	6.47894e+08	3.21505e+08	1.61893e+08	1.25015e+10
	Length of stay (ICU)	1.33341e+08	101715	822192	1.35507e+06	2.55873e+06	1.69384e+06	1.11122e+06	3.57347e+06	1.06212e+06	105327	398294	1.46123e+08
	Total	3.23696e+09	7.86755e+07	2.56049e+09	1.05646e+09	1.98685e+09	3.62346e+08	2.04192e+08	2.224e+09	6.6253e+08	3.29302e+08	1.66815e+08	1.28686e+10	Total cost of healthcare professionals and hospital infastructure (with WGS)
	Difference
	Infection prevention and control team	-4.84203e+06	-78234.5	-6.77888e+06	-1.15024e+07	-1.70626e+06	-2.74597e+06	-990006	-7.03129e+06	-1.06201e+06	-601804	-354002	-3.76929e+07	Saving
	Cleaning and nursing	-1.60899e+06	-25997	-2.3472e+06	-3.82222e+06	-578323	-921600	-334239	-2.33647e+06	-352901	-199977	-117634	-1.26455e+07	Saving
	Length of stay (General ward)	-3.67764e+08	-8.08632e+06	-6.32589e+08	-7.31627e+08	-1.35661e+08	-2.1719e+08	-6.28067e+07	-5.03037e+08	-6.75367e+07	-3.35138e+07	-1.68757e+07	-2.77669e+09	Saving
	Length of stay (ICU)	-1.60775e+07	-10602.8	-212012	-959314	-177880	-3.95921e+06	-350911	-824648	-110715	-10979.3	-41518.3	-2.27353e+07	Saving
	Total	-3.90293e+08	-8.20116e+06	-6.41927e+08	-7.47911e+08	-1.38123e+08	-2.24817e+08	-6.44818e+07	-5.1323e+08	-6.90623e+07	-3.43265e+07	-1.73889e+07	-2.84976e+09	Potential cost saving/re-allocation of healthcare professionals and hospital infastructure
													Potential overall saving
	Overall saving	-3.66874e+08	-8.01493e+06	-6.50441e+08	-7.96484e+08	-1.22402e+08	-2.38963e+08	-6.66143e+07	-8.10226e+08	-6.48768e+07	-3.1613e+07	-1.56064e+07	-3.17212e+09	Saving
	Return on investment (per dollar spent)	-7.47407	-12.2315	-23.4204	-45.2799	-5.19273	-58.1316	-22.5344	-30.4574	-7.29359	-6.27176	-5.26352	-18.7427
	Cost saved per avoided Bacteraemia or C. difficile infection
	Sensitive not requiring ICU	Staphylococcus aureus (MSSA)	Stenotrophomonas maltophilia	Escherichia coli	Enterococcus spp.	Klebsiella spp.	Enterobacter spp.	Acinetobacter baumannii	Clostridioides difficile	Pseudomonas spp.	Citrobacter spp.	Serratia spp.
	Cost of Infection Prevention Professional	222.693	222.693	222.693	222.693	222.693	222.693	222.693	222.693	222.693	222.693	222.693
	Cleaning and nursing	74	74	74	74	74	74	74	74	74	74	74
	Cost of length of stay	17365.6	23036	21264	14176	17720	17720	14176	15948	14176	12404	10632
	Cost of PPE	700	980	927.5	980	700	770	752.5	875	735	630	490
	Cost of consumables	194.8	194.8	194.8	194.8	194.8	194.8	194.8	194.8	194.8	194.8	194.8
	Total cost of antibiotic treatment	510.72	160.33	33.39	62.58	33.39	33.39	193.41	9870	140.57	33.39	33.39
	Total	19067.8	24667.8	22716.4	15710.1	18944.9	19014.9	15613.4	27184.5	15543.1	13558.9	11646.9
	Resistant and requiring ICU	Staphylococcus aureus (MRSA)	Stenotrophomonas maltophilia	Escherichia coli (CPE)	Enterococcus spp. (VRE)	Klebsiella spp. (CPE)	Enterobacter spp. (CPE)	Acinetobacter baumannii (CRAB)	Clostridioides difficile	Pseudomonas spp. (ESBL)	Citrobacter spp. (CPE)	Serratia spp. (CPE)
	Cost of Infection Prevention Professional	222.693	222.693	222.693	222.693	222.693	222.693	222.693	222.693	222.693	222.693	222.693
	Cleaning and nursing	74	74	74	74	74	74	74	74	74	74	74
	Cost of length of stay	28439.6	37726	34824	23216	29020	29020	23216	26118	23216	20314	17412
	Cost of PPE	700	980	927.5	980	700	770	752.5	875	735	630	490
	Cost of consumables	194.8	194.8	194.8	194.8	194.8	194.8	194.8	194.8	194.8	194.8	194.8
	Total cost of antibiotic treatment	125.16	160.33	7954.38	212.8	7954.38	7954.38	193.41	9870	148.68	7954.38	7954.38
	Total	29756.3	39357.8	44197.4	24900.3	38165.9	38235.9	24653.4	37354.5	24591.2	29389.9	26347.9
